# Supplementary material for: Rpt5-Derived Analogs Stimulate Human Proteasome Activity in Cells and Degrade Proteins Forming Toxic Aggregates in Age-Related Diseases
Source: Int J Mol Sci. 2024 Apr 25;25(9):4663. doi: 10.3390/ijms25094663 (PMC11082943; doi:10.3390/ijms25094663)
Supplement: Supplementary file 1 [file ijms-25-04663-s001.zip]

Archive with 1 entries (1 files):
- ijms-2947822-supplementary.pdf
